# Supplementary material for: A Protocol for a Systematic Review and Meta-Analysis of Mind–Body Modalities to Manage the Mental Health of Healthcare Workers during the COVID-19 Era
Source: Healthcare (Basel). 2021 Oct 3;9(10):1320. doi: 10.3390/healthcare9101320 (PMC8544439; doi:10.3390/healthcare9101320)
Supplement: Supplementary file 1 [file healthcare-09-01320-s001.zip]

Archive with 1 entries (1 files):
- healthcare-1377045-supplementary.pdf
